# Supplementary material for: Arginine Promoted Ovarian Development in Pacific White Shrimp Litopenaeus vannamei via the NO-sGC-cGMP and TORC1 Signaling Pathways
Source: Animals (Basel). 2024 Jul 5;14(13):1986. doi: 10.3390/ani14131986 (PMC11240395; doi:10.3390/ani14131986)
Supplement: Supplementary file 1 [file animals-14-01986-s001.zip]

Archive with 1 entries (1 files):
- animals-2985473-supplementary.pdf
